# Supplementary material for: The fermented cabbage metabolome and its protection against cytokine-induced intestinal barrier disruption of Caco-2 monolayers
Source: Appl Environ Microbiol. 2025 Apr 7;91(5):e02234-24. doi: 10.1128/aem.02234-24 (PMC12093966; doi:10.1128/aem.02234-24)
Supplement: File S3 — Peak heights of internal standards used for untargeted LC-RP-HRMS/MS. [file aem.02234-24-s0003.xlsx]

## Sheet: iSTD Peak Heights
Peak heights of internal standards used for untargeted LC-RP-HRMS/MS. Six replicates were tested for each condition. D0: cabbage and brine from day 0; D7 and D7 – LP8826R: laboratory scale ferments at day 7 without and with LP8826R, respectively; D14 and D14 – LP8826R: laboratory scale ferments at day 14 without and with LP8826R, respectively.
Identifier	Metabolite Name	Species	m/z	Retention Time (RT)	Treatment	D0						D7						D7 - LP8826R						D14						D14 - LP8826R						Commercial
4.70_341.28	1_CUDA iSTD	[M+H]+	341.28	4.697		30625416	35763700	35959872	26488888	36695732	27994254	23521122	16522031	19363892	21169778	33264034	37034192	14964151	16979414	22534080	16669286	14018723	16008393	16749569	24266492	17109356	14567804	16234463	18118792	15018844	15917990	16044696	20521570	23365890	14825746	14926963	20013212	18979648	8118842	64700336	13571087
0.25_165.13	1_D3-L-Carnitine iSTD	[M+H]+	165.131	0.252		3316793	3676166	4157626	3140021	4721305	4550759	4506022	2086249	3568800	2540750	1759987	1641676	2543080	2087663	1618662	2209776	2647943	1876792	3310060	2601230	2536445	2060960	2316598	2339053	3079052	2395429	3875895	3219855	2603050	2651026	3931192	7233818	3484845	3538821	3618924	2356823
2.90_259.09	1_D4-Daidzein iSTD	[M+H]+	259.09	2.9		16499688	17329746	18411168	16530320	18404842	18419390	17826154	18882564	18070628	18340520	19013058	19772498	18723020	18586956	18901034	19378408	18301298	18373564	17211000	19424580	18753956	19873034	18220016	16497003	18155710	19435230	17872108	18836832	18926750	18858488	17941854	17887676	17779284	8514517	18389536	19182512
1.77_185.10	1_D5-Hippuric acid-d5 iSTD	[M+H]+	185.097	1.774		9169835	10206121	9202114	10214430	9263878	10182510	8930065	8579753	8926968	8660043	8842158	7943909	8328103	8547666	8186810	8807001	8233562	8809802	8473663	8916220	9154002	8917039	9198534	8810270	8060060	8244625	8839740	8097536	8009132	9314031	9234487	8633399	9339263	3478876	9152615	8552818
3.65_618.34	1_D9-Reserpine iSTD	[M+H]+	618.338	3.655		12362922	13344654	14298390	12149713	12959019	13977276	13141703	14972724	16329221	14754442	15675930	12977194	15266373	15114736	15223511	14882011	13923939	15067548	15186372	14512813	16471116	15502583	15757183	14181123	14528922	15201235	15256496	15963532	15086456	15132754	15028821	16465012	15229096	6451938	14950220	14411682
1.94_380.22	1_Val-Tyr-Val iSTD	[M+H]+	380.218	1.936		7791762	8343646	7264650	8438098	7729768	7752920	6903986	7429256	7249746	6913394	7943522	7620212	6657536	8267768	8191990	8401635	7446500	7574366	8256766	7688361	7331857	7426040	7528678	7932894	7290702	7343832	7294560	8124949	7152464	7637126	7778474	7513097	7748164	3264369	8203402	7636848
4.70_339.27	1_CUDA iSTD	[M-H]-	339.266	4.697		6145208	8862091	5872008	5812787	7302068	6423429	2545220	2790241	4200452	2684767	5800665	7575590	2562324	2837087	3168327	3390386	2810078	3182678	2969210	2866272	2948391	3095864	3009176	3201035	2693426	3063381	2998643	2647481	2442034	3123635	3287523	2884518	3701006	2265946	7022625	2609632
2.90_257.08	1_D4-Daidzein iSTD	[M-H]-	257.076	2.903		21856234	24339316	19013028	24426518	19980858	25327574	18753518	22172304	22296936	19699038	21485858	21553938	19628212	21832308	22023540	23126652	20216414	23538230	21152458	21081442	23944100	22612120	21704062	19272322	19233814	20741432	21487610	19102928	18911780	24536874	23823924	23041634	22538100	7978417	24627774	20112904
1.78_183.08	1_D5-Hippuric acid-d5 iSTD	[M-H]-	183.083	1.777		22943574	26295750	20925126	28600852	19092078	29374614	19783370	25466060	25391676	23048622	24267382	25281298	22124124	23995816	23717174	27212816	24231466	28017734	21723640	23245804	27305068	27200156	24250976	22200038	20657128	21279976	23467284	20147590	20295350	26115244	26275268	25472180	26029458	7191416	28269762	21552096
1.94_378.20	1_Val-Tyr-Val iSTD	[M-H]-	378.204	1.941		1918633	2081429	1815879	2075685	1555143	1950618	1658093	1810780	1958566	1767267	1747739	1763639	1658896	1694612	1800786	1923406	1697005	2028917	1610590	1660246	1766819	1888201	1573429	1668334	1644649	1614610	1859432	1724872	1441873	2051593	1889445	2034304	1818698	603628	2258445	1746061
					Sum of Peak Heights	132630065	150242619	136919861	137877312	137704691	145953344	117569253	120711962	127356885	119578621	139800333	143164146	112455819	119944026	125365914	126001377	113526928	124478024	116643328	126263460	127321110	123143801	119793115	114220864	110362307	115237740	118996464	118387145	118234779	124246517	124117951	131178850	126647562	51406770	181193639	111732463
