# Supplementary material for: The fermented cabbage metabolome and its protection against cytokine-induced intestinal barrier disruption of Caco-2 monolayers
Source: Appl Environ Microbiol. 2025 Apr 7;91(5):e02234-24. doi: 10.1128/aem.02234-24 (PMC12093966; doi:10.1128/aem.02234-24)
Supplement: File S4 — GC-TOF/MS metabolites significantly changed between ferments and raw cabbage. [file aem.02234-24-s0004.xlsx]

## Sheet: D7 vs D0
List of GC-TOF/MS metabolites significantly changed in laboratory-scale cabbage ferments without LP8826R from day 7 compared to day 0 (D0) raw cabbage homogenates. Metabolites with p value < 0.05 and fold change (FC) greater than ± 2 are shown.
Metabolites	FC	log2(FC)	p.ajusted
butane-2,3-diol	139.2	7.121	0.0037144
lactic acid	49.97	5.643	0.0037144
mannitol	46.938	5.5527	0.0037144
sorbitol	39.132	5.2903	0.0037144
isomaltose	17.242	4.1078	0.0037144
erythritol	16.941	4.0825	0.0037144
2-Hydroxyisocaproic acid	15.291	3.9347	0.0037144
3-phenyllactic acid	12.816	3.6799	0.0037144
cytosine	11.374	3.5077	0.0037144
uracil	10.132	3.3409	0.0037144
nicotianamine	8.5997	3.1043	0.0037144
succinic acid	7.9983	2.9997	0.0037144
2-hydroxyglutaric acid	7.6248	2.9307	0.0037144
uric acid	7.2742	2.8628	0.0037144
homocystine	4.9159	2.2975	0.0037144
xylulose	4.7204	2.2389	0.0037144
thymine	4.5561	2.1878	0.0037144
ribitol	4.5326	2.1804	0.0037144
arabitol	4.5203	2.1764	0.0037144
lactamide	4.4546	2.1553	0.0037144
4-hydroxybutyric acid	4.1855	2.0654	0.0037144
ribonic acid	3.9005	1.9636	0.0037144
galacturonic acid	3.8506	1.9451	0.0037144
xanthine	3.7418	1.9037	0.0037144
1,3-diaminopropane	3.5667	1.8346	0.0037144
glycyl tyrosine	3.5614	1.8324	0.0037144
cis-sinapinic acid	3.5554	1.83	0.0037144
beta-alanyl lysine	3.3166	1.7297	0.0037144
lyxitol	3.1622	1.6609	0.0037144
tyrosine	2.9669	1.5689	0.0037144
pseudo-uridine	2.9079	1.54	0.0037144
urea	2.8817	1.5269	0.0037144
xylitol	2.8212	1.4963	0.0037144
2-hydroxyisovaleric acid	2.7889	1.4797	0.0037144
ornithine	2.7755	1.4728	0.0037144
histidine	2.6868	1.4259	0.0037144
glycyl-proline	2.628	1.394	0.0037144
phenylalanine	2.4774	1.3088	0.0037144
flavin adenine	2.388	1.2558	0.0037144
guanine	2.2802	1.1892	0.0037144
leucine	2.2784	1.188	0.0037144
xylonolactone	2.1288	1.0901	0.0037144
ribose	2.1223	1.0856	0.0037144
glycerol	2.0915	1.0645	0.0037144
tryptophan	2.0852	1.0602	0.0037144
ethanol phosphate	2.0701	1.0497	0.0037144
N-acetylmannosamine	2.0529	1.0377	0.0037144
tyramine	2.0388	1.0278	0.0037144
pyruvic acid	0.48946	-1.0307	0.0037144
citric acid	0.463	-1.1109	0.039675
glucose	0.4617	-1.115	0.0037144
2,5-dihydroxypyrazine	0.44932	-1.1542	0.0037144
beta-sitosterol	0.44752	-1.16	0.0037144
nicotinic acid	0.44568	-1.1659	0.0037144
campesterol	0.43543	-1.1995	0.0037144
alpha-ketoglutarate	0.24298	-2.0411	0.0037144
azelaic acid	0.24152	-2.0498	0.0037144
galactinol	0.22123	-2.1764	0.0037144
fructose-6-phosphate	0.18456	-2.4378	0.0037144
lysine	0.1756	-2.5097	0.0037144
glycerol-alpha-phosphate	0.16914	-2.5637	0.0037144
glucose-6-phosphate	0.1311	-2.9313	0.0037144
gluconic acid	0.089687	-3.479	0.0037144
malic acid	0.07626	-3.7129	0.0037144
fructose	0.063931	-3.9673	0.0037144
fumaric acid	0.052898	-4.2406	0.0037144
mannose	0.03206	-4.9631	0.013522
raffinose	0.011174	-6.4837	0.0037144
sucrose	0.0073449	-7.089	0.0037144

## Sheet: D14 vs D0
List of GC-TOF/MS metabolites significantly changed in laboratory-scale cabbage ferments without LP8826R from day 14 compared to day 0 (D0) raw cabbage homogenates. Metabolites with p value < 0.05 and fold change (FC) greater than ± 2 are shown.
Metabolites	FC	log2(FC)	p.ajusted
butane-2,3-diol	123.45	6.9478	0.0043604
sorbitol	57.87	5.8547	0.0043604
mannitol	42.621	5.4135	0.0043604
lactic acid	40.981	5.3569	0.0043604
isomaltose	16.668	4.0591	0.0043604
erythritol	16.011	4.001	0.0043604
2-Hydroxyisocaproic acid	13.52	3.757	0.0043604
cytosine	12.733	3.6705	0.0043604
3-phenyllactic acid	11.763	3.5562	0.0043604
uracil	10.017	3.3243	0.0043604
galacturonic acid	7.69	2.943	0.0043604
succinic acid	7.208	2.8496	0.0043604
2-hydroxyglutaric acid	6.6679	2.7372	0.0043604
nicotianamine	5.5152	2.4634	0.0043604
ribonic acid	5.3873	2.4296	0.0043604
uric acid	5.3161	2.4104	0.0043604
thymine	4.8242	2.2703	0.0043604
lactamide	4.64	2.2141	0.0043604
xylulose	4.4948	2.1682	0.0043604
arabitol	4.4541	2.1551	0.0043604
homocystine	4.2955	2.1028	0.0043604
ribitol	4.1898	2.0669	0.0043604
4-hydroxybutyric acid	3.8037	1.9274	0.0043604
1,3-diaminopropane	3.6073	1.8509	0.0043604
glycyl tyrosine	3.5498	1.8277	0.0043604
beta-alanyl lysine	3.1976	1.677	0.0043604
flavin adenine	3.0024	1.5861	0.0043604
tyrosine	2.9628	1.567	0.0043604
lyxitol	2.9556	1.5634	0.0043604
cis-sinapinic acid	2.9165	1.5443	0.0043604
xanthine	2.8691	1.5206	0.0043604
phenylalanine	2.7043	1.4352	0.0043604
pseudo-uridine	2.6861	1.4255	0.0043604
urea	2.6245	1.3921	0.0043604
xylonolactone	2.5579	1.355	0.0043604
2-hydroxyisovaleric acid	2.5516	1.3514	0.0043604
xylitol	2.542	1.346	0.0043604
glycyl-proline	2.4395	1.2866	0.0043604
leucine	2.3857	1.2544	0.0043604
histidine	2.3083	1.2068	0.023664
maltose	2.2043	1.1403	0.0043604
guanine	2.0422	1.0301	0.0043604
lignoceric acid	0.49755	-1.0071	0.0043604
xylonic acid	0.48216	-1.0524	0.0043604
2,5-dihydroxypyrazine	0.46617	-1.1011	0.0078147
saccharic acid	0.46503	-1.1046	0.0078147
citric acid	0.44667	-1.1627	0.0145
beta-sitosterol	0.39459	-1.3416	0.0043604
glucose	0.38066	-1.3934	0.0043604
campesterol	0.38032	-1.3947	0.0043604
ascorbic acid	0.3035	-1.7202	0.0043604
alpha-ketoglutarate	0.25938	-1.9469	0.0043604
azelaic acid	0.25682	-1.9612	0.0043604
glucose-6-phosphate	0.2085	-2.2619	0.0078147
galactinol	0.19543	-2.3553	0.0043604
fructose-6-phosphate	0.18147	-2.4622	0.0043604
lysine	0.17914	-2.4809	0.0043604
glycerol-alpha-phosphate	0.14597	-2.7763	0.0043604
gluconic acid	0.13098	-2.9326	0.0145
fructose	0.069759	-3.8415	0.0043604
malic acid	0.041857	-4.5784	0.0043604
fumaric acid	0.037945	-4.7199	0.0043604
mannose	0.02416	-5.3712	0.0078147
raffinose	0.0091352	-6.7743	0.0043604
sucrose	0.0036006	-8.1175	0.0043604

## Sheet: D7 - LP8826R vs D0
List of GC-TOF/MS metabolites significantly changed in laboratory-scale cabbage ferments with LP8826R from day 7 compared to day 0 (D0) raw cabbage homogenates. Metabolites with p value < 0.05 and fold change (FC) greater than ± 2 are shown.
Metabolites	FC	log2(FC)	p.ajusted
butane-2,3-diol	134.18	7.068	0.0043604
sorbitol	63.679	5.9927	0.0043604
lactic acid	42.892	5.4226	0.0043604
mannitol	37.958	5.2463	0.0043604
3-phenyllactic acid	23.239	4.5385	0.0043604
cytosine	18.189	4.185	0.0043604
erythritol	16.705	4.0622	0.0043604
trehalose	16.36	4.0321	0.0043604
isomaltose	16.018	4.0016	0.0043604
2-Hydroxyisocaproic acid	14.976	3.9046	0.0043604
uracil	9.7449	3.2846	0.0043604
2-hydroxyglutaric acid	8.8136	3.1397	0.0043604
succinic acid	8.3939	3.0693	0.0043604
lactamide	7.2612	2.8602	0.0043604
uric acid	6.4124	2.6809	0.0043604
arabitol	5.3892	2.4301	0.0043604
ribonic acid	5.3151	2.4101	0.0043604
xylulose	5.2249	2.3854	0.0043604
homocystine	4.657	2.2194	0.0043604
ribitol	4.4489	2.1535	0.0043604
4-hydroxybutyric acid	4.3898	2.1342	0.0043604
1,3-diaminopropane	3.8927	1.9608	0.0043604
thymine	3.7945	1.9239	0.0043604
2-hydroxyisovaleric acid	3.7137	1.8929	0.0043604
lyxitol	3.6495	1.8677	0.0043604
indole-3-lactate	3.3197	1.7311	0.0043604
pseudo-uridine	3.276	1.7119	0.0043604
tyrosol	3.1878	1.6726	0.0043604
xylonolactone	3.1299	1.6461	0.0043604
glycyl tyrosine	3.1142	1.6389	0.0043604
xanthine	3.0693	1.6179	0.0043604
beta-alanyl lysine	3.0341	1.6013	0.0082429
urea	3.02	1.5945	0.0043604
xylitol	2.9564	1.5639	0.0082429
phenylalanine	2.8377	1.5047	0.0043604
glycyl-proline	2.8291	1.5004	0.0043604
tyrosine	2.8003	1.4856	0.0043604
flavin adenine	2.6686	1.4161	0.0043604
histidine	2.5904	1.3732	0.024489
ornithine	2.2877	1.1939	0.024489
leucine	2.263	1.1783	0.0043604
maltose	2.2067	1.1419	0.0043604
tryptophan	2.0816	1.0577	0.0043604
guanine	2.0741	1.0525	0.014858
glycerol	2.0647	1.0459	0.0043604
ethanol phosphate	2.0637	1.0453	0.0043604
aspartic acid	2.0588	1.0418	0.041027
glycine	2.0276	1.0197	0.0043604
nicotinic acid	0.48148	-1.0544	0.0043604
tagatose	0.47548	-1.0725	0.0043604
glucose-1-phosphate	0.4661	-1.1013	0.0043604
2,5-dihydroxypyrazine	0.43066	-1.2154	0.0043604
campesterol	0.39176	-1.352	0.0043604
beta-sitosterol	0.38868	-1.3634	0.0043604
ascorbic acid	0.37404	-1.4188	0.0043604
fructose-6-phosphate	0.35764	-1.4834	0.0043604
glucose	0.35055	-1.5123	0.0043604
N-acetylmannosamine	0.31252	-1.678	0.0043604
azelaic acid	0.26886	-1.8951	0.0043604
glycerol-alpha-phosphate	0.25748	-1.9575	0.0043604
galactinol	0.2142	-2.223	0.0043604
lysine	0.17767	-2.4927	0.0043604
citric acid	0.12231	-3.0313	0.0043604
gluconic acid	0.093368	-3.4209	0.0043604
fructose	0.060742	-4.0412	0.0043604
fumaric acid	0.033477	-4.9007	0.0043604
mannose	0.030075	-5.0553	0.014858
malic acid	0.023066	-5.4381	0.0043604
raffinose	0.0089228	-6.8083	0.0043604
sucrose	0.0067693	-7.2068	0.0043604

## Sheet: D14 - LP8826R vs D0
List of GC-TOF/MS metabolites significantly changed in laboratory-scale cabbage ferments with LP8826R from day 14 compared to day 0 (D0) raw cabbage homogenates. Metabolites with p value < 0.05 and fold change (FC) greater than ± 2 are shown.
Metabolites	FC	log2(FC)	p.ajusted
butane-2,3-diol	172.05	7.4267	0.0038573
trehalose	61.774	5.9489	0.0038573
sorbitol	60.829	5.9267	0.0038573
lactic acid	58.619	5.8733	0.0038573
mannitol	45.564	5.5098	0.0038573
3-phenyllactic acid	27.601	4.7867	0.0038573
cytosine	18.258	4.1905	0.0038573
erythritol	16.325	4.029	0.0038573
2-Hydroxyisocaproic acid	14.354	3.8434	0.0038573
isomaltose	12.99	3.6993	0.0038573
lactamide	12.211	3.6101	0.0038573
2-hydroxyglutaric acid	8.9085	3.1552	0.0038573
succinic acid	7.9299	2.9873	0.0038573
galacturonic acid	7.8949	2.9809	0.0069969
indole-3-lactate	7.3063	2.8691	0.0038573
arabitol	7.2899	2.8659	0.0038573
ribonic acid	6.5392	2.7091	0.0038573
uracil	6.1342	2.6169	0.0038573
ribitol	4.9081	2.2952	0.0038573
xylulose	4.7947	2.2614	0.0038573
lyxitol	4.4014	2.1379	0.0038573
2-hydroxyisovaleric acid	4.3691	2.1273	0.0038573
uric acid	4.1041	2.0371	0.0038573
xylonolactone	3.9702	1.9892	0.0038573
flavin adenine	3.9258	1.973	0.0038573
1,3-diaminopropane	3.7713	1.915	0.0038573
thymine	3.4031	1.7669	0.0038573
4-hydroxybutyric acid	3.2242	1.689	0.0069969
glycyl tyrosine	3.2036	1.6797	0.0038573
homocystine	3.1752	1.6669	0.0038573
phenylalanine	3.0748	1.6205	0.0038573
tyrosol	2.9654	1.5682	0.0038573
ethanol phosphate	2.6838	1.4243	0.0038573
glucose-6-phosphate	2.676	1.4201	0.0069969
xylitol	2.6744	1.4192	0.0038573
urea	2.629	1.3945	0.0038573
leucine	2.5544	1.353	0.0038573
digitoxose	2.4462	1.2905	0.0038573
beta-alanyl lysine	2.4229	1.2767	0.013372
glycyl-proline	2.3788	1.2502	0.0038573
pseudo-uridine	2.3753	1.2481	0.0038573
pentono-gamma-lactone	2.3607	1.2392	0.0038573
glycolic acid	2.3379	1.2252	0.0038573
glycine	2.3137	1.2102	0.0038573
tyrosine	2.3032	1.2037	0.0038573
glycerol	2.2686	1.1818	0.0038573
oxoproline	2.2115	1.145	0.0038573
lignoceric acid	0.47017	-1.0887	0.0069969
fructose-6-phosphate	0.4522	-1.145	0.0038573
glutamine	0.44899	-1.1553	0.0038573
nicotinic acid	0.39997	-1.322	0.0038573
lactose	0.39188	-1.3515	0.0038573
2,5-dihydroxypyrazine	0.38529	-1.376	0.0038573
3,6-anhydro-D-galactose	0.3615	-1.4679	0.0038573
glyceric acid	0.36133	-1.4686	0.0038573
beta-gentiobiose	0.3606	-1.4715	0.0038573
campesterol	0.36048	-1.472	0.037221
dehydroascorbic acid	0.34317	-1.543	0.0038573
tagatose	0.33868	-1.562	0.0038573
beta-sitosterol	0.32611	-1.6166	0.0069969
putrescine	0.30445	-1.7157	0.0038573
saccharic acid	0.28208	-1.8258	0.0038573
glycerol-alpha-phosphate	0.27768	-1.8485	0.0079855
Willardiine	0.27374	-1.8691	0.0038573
alpha-ketoglutarate	0.23428	-2.0937	0.0038573
glucose	0.23003	-2.1201	0.022405
ascorbic acid	0.20418	-2.2921	0.0038573
lysine	0.17868	-2.4845	0.0038573
azelaic acid	0.17742	-2.4948	0.0038573
glucose-1-phosphate	0.17673	-2.5004	0.0038573
xylonic acid	0.17549	-2.5105	0.0038573
galactinol	0.16406	-2.6077	0.0038573
N-acetylmannosamine	0.15374	-2.7015	0.0038573
gluconic acid	0.05387	-4.2144	0.0038573
fructose	0.051964	-4.2663	0.0038573
mannose	0.035204	-4.8281	0.037221
fumaric acid	0.022069	-5.5019	0.0038573
citric acid	0.015395	-6.0214	0.0038573
malic acid	0.01371	-6.1887	0.0038573
raffinose	0.0056454	-7.4687	0.0038573
sucrose	0.0026714	-8.5482	0.0038573

## Sheet: Commercial vs D0
List of GC-TOF/MS metabolites significantly changed in commercial fermented cabbage homogenates compared to day 0 (D0) raw cabbage homogenates. Metabolites with p value < 0.05 and fold change (FC) greater than ± 2 are shown.
Metabolites	FC	log2(FC)	p.ajusted
butane-2,3-diol	176.26	7.4616	0.0048527
lactic acid	82.734	6.3704	0.0048527
sorbitol	71.142	6.1526	0.0048527
mannitol	48.966	5.6137	0.0048527
3-phenyllactic acid	27.521	4.7825	0.0048527
trehalose	16.164	4.0147	0.0048527
erythritol	13.615	3.7672	0.0048527
lactamide	12.914	3.6909	0.0048527
isomaltose	11.832	3.5646	0.0048527
putrescine	10.968	3.4552	0.0048527
indole-3-lactate	9.6038	3.2636	0.0048527
2-Hydroxyisocaproic acid	8.8896	3.1521	0.0048527
cytosine	7.368	2.8813	0.0048527
2-hydroxyglutaric acid	6.7949	2.7645	0.0048527
galacturonic acid	5.9775	2.5795	0.016263
ribitol	5.4649	2.4502	0.0048527
ethanol phosphate	4.9471	2.3066	0.0048527
2-hydroxyisovaleric acid	4.1889	2.0666	0.0048527
glucose-6-phosphate	4.1514	2.0536	0.0048527
xylitol	4.0841	2.03	0.025374
arabitol	3.9739	1.9906	0.0048527
xylonolactone	3.8847	1.9578	0.0048527
xylulose	3.4851	1.8012	0.0048527
succinic acid	3.3975	1.7645	0.0048527
maltose	2.3971	1.2613	0.016263
lyxitol	2.3004	1.2019	0.016263
ribonic acid	2.1805	1.1247	0.0048527
tyramine	2.1275	1.0892	0.0048527
2,3-diaminopropionic acid	0.49043	-1.0279	0.0048527
N-acetylmannosamine	0.47963	-1.06	0.016263
ethanolamine	0.47947	-1.0605	0.0048527
histidine	0.47717	-1.0674	0.0091171
nicotinic acid	0.45064	-1.1499	0.0048527
methionine sulfoxide	0.4395	-1.1861	0.016263
dehydroascorbic acid	0.43943	-1.1863	0.0048527
serine	0.43241	-1.2095	0.025374
adenine	0.39899	-1.3256	0.0048527
glutamic acid	0.39879	-1.3263	0.0091171
saccharic acid	0.31702	-1.6573	0.0048527
azelaic acid	0.31284	-1.6765	0.0048527
2,5-dihydroxypyrazine	0.30466	-1.7147	0.0048527
aconitic acid	0.29675	-1.7527	0.0048527
campesterol	0.28238	-1.8243	0.0048527
beta-sitosterol	0.27908	-1.8412	0.0048527
glyceric acid	0.27596	-1.8575	0.0048527
asparagine	0.23788	-2.0717	0.0048527
xylonic acid	0.22358	-2.1611	0.0048527
glucose-1-phosphate	0.19964	-2.3245	0.0048527
ribose	0.18447	-2.4385	0.0048527
citrulline	0.1726	-2.5345	0.0048527
glucose	0.15494	-2.6902	0.0048527
alpha-aminoadipic acid	0.15376	-2.7013	0.0048527
lysine	0.13988	-2.8378	0.0048527
ascorbic acid	0.13609	-2.8773	0.0048527
glutamine	0.1052	-3.2488	0.0048527
fructose	0.10398	-3.2656	0.0048527
alpha-ketoglutarate	0.086192	-3.5363	0.0048527
galactinol	0.071898	-3.7979	0.0048527
aspartic acid	0.040671	-4.6199	0.0048527
gluconic acid	0.036134	-4.7905	0.0048527
mannose	0.025746	-5.2795	0.0091171
sucrose	0.018106	-5.7874	0.0048527
raffinose	0.014571	-6.1008	0.0048527
fumaric acid	0.010983	-6.5086	0.0048527
citric acid	0.0094424	-6.7266	0.0048527
malic acid	0.002048	-8.9315	0.0048527
