# Supplementary material for: The fermented cabbage metabolome and its protection against cytokine-induced intestinal barrier disruption of Caco-2 monolayers
Source: Appl Environ Microbiol. 2025 Apr 7;91(5):e02234-24. doi: 10.1128/aem.02234-24 (PMC12093966; doi:10.1128/aem.02234-24)
Supplement: File S5 — LC-RP-HRMS/MS metabolites significantly changed in ferments compared to raw cabbage. [file aem.02234-24-s0005.xlsx]

## Sheet: D7 vs D0
List of LC-RP-HRMS/MS metabolites significantly changed in laboratory-scale cabbage ferments without LP8826R from day 7 compared to day 0 (D0) raw cabbage homogenates. Metabolites with p value < 0.05 and fold change (FC) greater than ± 2 are shown.
Metabolites	FC	log2(FC)	p.ajusted
phe-phe2	2725.5	11.412	0.0041746
ile-tyr isomer B	2327.9	11.185	0.0053711
phe-phe1	1844.5	10.849	0.0058943
leu-tyr	1361	10.41	0.0062578
met-val	1260.8	10.3	0.0053711
8-(3-Octyl-2-oxiranyl)octanoic acid	1255.6	10.294	0.0062578
phe-ala	1237.7	10.273	0.0053711
met-ile isomer a	1124.5	10.135	0.0041746
mannitol	957.43	9.903	0.003336
leu-tyr isomer a	924.84	9.8531	0.0062578
ile-met isomer B	893.38	9.8031	0.0063057
phe-glu	757.46	9.565	0.0062578
phe-met	696.97	9.4449	0.0062578
2-hydroxyisocaproic acid	666	9.3794	0.003336
tyr-met	653.61	9.3523	0.0058943
N-deoxyfructosylleucylisoleucine isomer B	646.09	9.3356	0.0063057
val-tyr	589.82	9.2041	0.0063057
3-phenyllactic acid	560.09	9.1295	0.003336
trp-phe	526.75	9.041	0.0053711
ile-met isomer a	424.41	8.7293	0.0062578
phe-leu	372.92	8.5427	0.003336
ile-arg	367.88	8.5231	0.0053711
ile-phe	346.63	8.4372	0.003336
leu-phe	344.93	8.4302	0.003336
val-met	263.65	8.0425	0.003336
phe-ile	225.9	7.8195	0.003336
phe-tyr	219.03	7.775	0.0041746
trp-ile isomer B2	198.72	7.6346	0.003336
met-phe	188.75	7.5604	0.0063057
leu-gly-leu isomer a	176.11	7.4603	0.003336
leu-lys	145.36	7.1835	0.0063057
mevalonic acid	142.79	7.1578	0.003336
4-hydroxyphenyllactic acid	130.38	7.0266	0.003336
6,7-dihydroisoquinolin-8(5h)-one	125.08	6.9667	0.003336
val-phe	121.93	6.9299	0.003336
phe-gly	108.02	6.7551	0.003336
leu-leu isomer d	105.99	6.7278	0.003336
ile-ala isomer B	99.997	6.6438	0.003336
(2e)-3-(1h-indol-2-yl)-2-propenoic acid	99.116	6.631	0.003336
leu-ile	98.648	6.6242	0.003336
ala-norleu isomer B	98.144	6.6168	0.003336
(2,5-dioxotetrahydrofuran-3-yl)acetic acid	97.839	6.6123	0.003336
N-formyl-methionine	91.7	6.5188	0.0063057
phe-val	88.807	6.4726	0.003336
cis-pinonic acid	87.291	6.4478	0.003336
ile-gln	83.715	6.3874	0.003336
phe-thr	81.638	6.3512	0.003336
ile-ile isomer c	80.712	6.3347	0.003336
ala-norleu isomer a	79.376	6.3106	0.003336
leu-ala isomer a	75.885	6.2457	0.003336
trp-ile isomer a	75.558	6.2395	0.003336
trp-leu isomer a	73.82	6.2059	0.003336
leu-trp	73.639	6.2024	0.003336
leu-ile isomer B	73.155	6.1929	0.003336
3,4-dihydroxyhydrocinnamic acid	70.931	6.1483	0.0058943
2-(beta-glucopyranosyloxy)-3-phenyl-2-propenoic acid	70.632	6.1422	0.003336
leu-gln	68.682	6.1019	0.003336
indole-3-lactic acid	59.082	5.8846	0.0063057
sorbitol	58.058	5.8594	0.003336
tyr-leu isomer B	56.567	5.8219	0.003336
lactate	56.388	5.8173	0.003336
trp-val	54.759	5.775	0.003336
val-trp	54.391	5.7653	0.003336
thr-val-leu	50.599	5.661	0.003336
tyr-phe	45.734	5.5152	0.003336
gly-leu2	45.108	5.4953	0.003336
val-leu isomer B	44.957	5.4905	0.003336
isomaltose	43.006	5.4265	0.0041746
leu-gly	41.754	5.3839	0.003336
gentisic acid	40.723	5.3478	0.003336
ile-gly-ile	40.683	5.3464	0.003336
ala-phe	40.633	5.3446	0.003336
ile-gly-leu isomer c	40.578	5.3426	0.003336
N6-succinyladenosine	40.423	5.3371	0.003336
ile-gly-ile isomer d	40.048	5.3237	0.003336
leu-gly-ile isomer B	39.183	5.2922	0.003336
phe-asp	37.483	5.2282	0.003336
ile-gly isomer a	37.102	5.2134	0.003336
9-Oxo-11-(3-pentyl-2-oxiranyl)-10e-undecenoic acid	35.734	5.1592	0.003336
tyr-leu isomer a	34.441	5.1061	0.003336
glu-trp	33.588	5.0699	0.003336
ala-trp	33.433	5.0632	0.003336
galacturonic acid	33.202	5.0532	0.003336
vitamin C	32.036	5.0016	0.01021
ile-trp	31.971	4.9987	0.003336
ile-gly	31.417	4.9735	0.003336
11-hydroxyundecanoic acid	29.042	4.8601	0.003336
val-gly-val	26.345	4.7195	0.003336
pyroglu-val	25.562	4.6759	0.003336
leu-val	23.998	4.5848	0.003336
ornithine	22.577	4.4968	0.003336
4-acetamidobutyric acid	22.547	4.4949	0.003336
met-leu isomer B	21.401	4.4196	0.003336
uric acid	21.366	4.4173	0.0063057
asp-trp	20.327	4.3453	0.003336
ile-thr	20.066	4.3267	0.003336
gamma-glu-ala	20.066	4.3267	0.003336
gly-phe	19.896	4.3144	0.003336
glu-ile	19.856	4.3115	0.003336
tyr-val	19.56	4.2899	0.003336
diprotin B	19.258	4.2674	0.003336
pro-glu	19.222	4.2647	0.030219
sinapoylhexoside	18.462	4.2065	0.0063057
N-gamma-glutamyl-leucine	17.612	4.1385	0.003336
methoxytyrosine	17.54	4.1326	0.003336
N-acetyl-leucine	17.202	4.1045	0.003336
leu-thr	17.156	4.1007	0.003336
glu-phe	17.057	4.0923	0.003336
pyroglutamic acid	16.619	4.0547	0.003336
(1r,3r,4s,5s)-4-(((2e)-3-(3,4-dihydroxyphenyl)prop-2-enoyl)oxy)-1,3,5-trihydroxycyclohexanecarboxylic acid	16.535	4.0475	0.003336
sinapic acid	16.51	4.0452	0.0062578
3,5-dimethoxy-4-hydroxycinnamic acid	16.242	4.0216	0.0062578
leu-glu	15.574	3.9611	0.003336
gly-trp	15.454	3.9499	0.003336
pyroglu-pro	15.202	3.9262	0.003336
ser-tyr	15.061	3.9127	0.003336
gly-gly-phe	14.829	3.8903	0.003336
glu-met	14.453	3.8533	0.003336
ala-leu	14.025	3.8099	0.003336
asp-tyr	13.917	3.7988	0.003336
asp-phe	13.79	3.7856	0.003336
ile-glu	13.698	3.7759	0.003336
dulcitol	13.29	3.7323	0.0041746
asp-ile	12.293	3.6198	0.003336
gly-pro	12.053	3.5913	0.003336
glu-tyr	11.857	3.5677	0.003336
cynarin	11.625	3.5392	0.003336
gly-tyr	11.405	3.5116	0.003336
acetyl-threonine	11.386	3.5092	0.003336
ser-phe	11.151	3.4791	0.003336
thr-tyr	10.999	3.4593	0.003336
thr-trp	10.582	3.4036	0.003336
2-hydroxyglutaric acid	10.557	3.4001	0.003336
ile-leu isomer a	10.529	3.3964	0.003336
gly-gly-leu	10.529	3.3962	0.003336
diallyl sulfide	10.473	3.3886	0.003336
glu-leu	10.013	3.3239	0.003336
ile-val-lys	9.9594	3.3161	0.003336
thr-phe	9.9048	3.3081	0.003336
val-val	9.7893	3.2912	0.003336
val-asp	9.7212	3.2811	0.003336
ile-val	9.6813	3.2752	0.003336
N-acetyl-methionine	9.4641	3.2425	0.003336
adipoyl-carnitine	9.2572	3.2106	0.003336
delta-nonalactone	9.1869	3.1996	0.003336
ala-tyr	8.8777	3.1502	0.003336
gln-phe	8.7654	3.1318	0.003336
gly-leu1	8.6879	3.119	0.003336
chlorogenic acid	8.5205	3.0909	0.015687
ser-trp	8.4515	3.0792	0.003336
arg-leu	8.2978	3.0527	0.003336
tyr-pro	8.2915	3.0516	0.003336
thr-pro	8.224	3.0398	0.003336
val-leu isomer a	8.2104	3.0375	0.003336
thr-val	8.2028	3.0361	0.003336
gln-ile	8.1238	3.0222	0.003336
leu-pro	8.0624	3.0112	0.003336
ala-ile	7.9865	2.9976	0.003336
his-phe	7.9445	2.9899	0.003336
asn-phe	7.9211	2.9857	0.003336
glycyl-norleucine isomer B	7.9105	2.9838	0.003336
cis-vaccenic acid	7.7489	2.954	0.003336
succinic acid	7.6918	2.9433	0.003336
glu-val	7.6524	2.9359	0.003336
ile-pro	7.603	2.9266	0.003336
asp-leu	7.4509	2.8974	0.003336
N-fructosyl phenylalanine	7.2931	2.8665	0.003336
ser-pro	7.258	2.8596	0.003336
ile-asp	7.0485	2.8173	0.003336
2'-O-methyluridine	6.8251	2.7708	0.003336
ile-thr isomer B	6.7719	2.7596	0.003336
met-pro	6.735	2.7517	0.003336
(9Z,12e)-15,16-dihydroxyoctadeca-9,12-dienoic acid	6.6837	2.7406	0.046933
thr-leu	6.3462	2.6659	0.003336
asn-ile	6.0662	2.6008	0.003336
gly-ile	5.9006	2.5609	0.003336
ser-ile	5.8517	2.5489	0.003336
ser-leu	5.8505	2.5486	0.003336
tyramine	5.8023	2.5366	0.003336
isoascorbic acid	5.7434	2.5219	0.046933
phenylacetaldehyde	5.7266	2.5177	0.003336
thr-ile isomer a	5.6505	2.4984	0.003336
trp-pro	5.6154	2.4894	0.003336
4-hydroxybutyric acid	5.5936	2.4838	0.003336
ala-pro	5.5464	2.4716	0.003336
ile-ser	5.4717	2.452	0.003336
N-acetyl-glutamic acid	5.3259	2.413	0.003336
N-(aminocarbonyl)-phenylalanine	5.2569	2.3942	0.003336
his-leu	5.2211	2.3844	0.003336
glycyl-norleucine isomer a	5.2199	2.384	0.003336
gln-leu	5.2069	2.3804	0.003336
aminoadipic acid	5.2035	2.3795	0.003336
asn-val	5.1677	2.3695	0.003336
fumaric acid	4.6556	2.219	0.046933
hydroxyphenyllactic acid	4.6287	2.2106	0.003336
3-coumaric acid	4.5421	2.1833	0.0058943
dodeca-2(e),4(e)-dienoic acid	4.5316	2.18	0.003336
tyrosine	4.4725	2.1611	0.003336
ser-val	4.4311	2.1477	0.003336
ala-val	4.3855	2.1327	0.003336
tropic acid	4.3852	2.1327	0.003336
quinoline	4.2501	2.0875	0.046933
9,10-dihydrojasmonic acid	3.9882	1.9957	0.003336
2'-O-methyladenosine	3.9238	1.9723	0.003336
3-methylthiopropylamine	3.8967	1.9622	0.003336
gamma-glu-glu	3.8918	1.9604	0.003336
spermine	3.8302	1.9374	0.018121
N-(4-methylpentanoyl)phenylalanine	3.7785	1.9178	0.003336
phe-ser	3.67	1.8758	0.0058943
pseudouridine	3.5275	1.8187	0.003336
jasmonyl isoleucine	3.4028	1.7667	0.0058943
phenylethylamine	3.2773	1.7125	0.030219
methionine	3.1966	1.6765	0.003336
undecanedioic acid	3.1551	1.6577	0.003336
lysine	3.044	1.606	0.003336
agmatine	3.0218	1.5954	0.010566
suberic acid	3.0072	1.5884	0.003336
guanine	2.9877	1.579	0.003336
N-fructosyl isoleucine	2.8662	1.5192	0.0058943
pyridoxine	2.7688	1.4693	0.010566
3-hydroxy-3-methylglutarate	2.734	1.451	0.010566
lys-lys	2.7025	1.4343	0.003336
tryptophan	2.6886	1.4268	0.0058943
N-acetyltryptophan	2.6624	1.4127	0.0058943
sebacic acid	2.5794	1.367	0.003336
4-oxododecanedioic acid	2.5481	1.3494	0.046933
cytosine	2.3787	1.2502	0.003336
isoleucine	2.3489	1.232	0.010566
isocitric acid	2.3011	1.2023	0.003336
valine	2.2681	1.1815	0.0058943
1-ethyl-4-piperidinylamine	2.1653	1.1146	0.0058943
gamma-aminobutyric acid	2.1209	1.0847	0.003336
pantothenic acid	2.0531	1.0378	0.010566
spermidine	2.0354	1.0253	0.0058943
2-methylpyrrolidine	2.0008	1.0006	0.018121
oxoglutaric acid	0.48979	-1.0298	0.0058943
(9Z)-5,8,11-trihydroxyoctadec-9-enoic acid	0.4805	-1.0574	0.0058943
(10e,15Z)-9,12,13-trihydroxyoctadeca-10,15-dienoic acid	0.42315	-1.2408	0.0058943
gluconic acid	0.26208	-1.9319	0.003336
uracil	0.20054	-2.318	0.003336
1,6-anhydro-beta-glucose	0.13929	-2.8438	0.003336
turanose	0.13433	-2.8961	0.003336
uridine	0.13083	-2.9342	0.003336
sucrose	0.12167	-3.039	0.003336
fructose	0.089993	-3.474	0.003336
trehalose	0.084314	-3.5681	0.003336
epigallocatechin	0.071137	-3.8133	0.003336

## Sheet: D14 vs D0
List of LC-RP-HRMS/MS metabolites significantly changed in laboratory-scale cabbage ferments without LP8826R from day 14 compared to day 0 (D0) raw cabbage homogenates. Metabolites with p value < 0.05 and fold change (FC) greater than ± 2 are shown.
Metabolites	FC	log2(FC)	p.ajusted
phe-phe2	2313.9	11.176	0.0040058
ile-tyr isomer B	2165.7	11.081	0.0051582
phe-phe1	1461.5	10.513	0.0058283
8-(3-Octyl-2-oxiranyl)octanoic acid	1338	10.386	0.0061619
met-val	1305.5	10.35	0.0051582
phe-ala	1294.1	10.338	0.0051582
leu-tyr	1178	10.202	0.0061619
met-ile isomer a	1123.1	10.133	0.0040058
leu-tyr isomer a	923.92	9.8516	0.0061619
mannitol	897.43	9.8097	0.0031983
ile-met isomer B	819.15	9.678	0.0062111
phe-glu	702.89	9.4571	0.0061619
2-hydroxyisocaproic acid	587.7	9.1989	0.0031983
val-tyr	584.2	9.1903	0.0062111
phe-met	584.05	9.19	0.0061619
tyr-met	556.93	9.1214	0.0058283
3-phenyllactic acid	527.66	9.0435	0.0031983
N-deoxyfructosylleucylisoleucine isomer B	444.76	8.7969	0.0062111
ile-met isomer a	432.58	8.7568	0.0061619
ile-arg	347	8.4388	0.0051582
ile-phe	331.93	8.3747	0.0031983
phe-leu	324.76	8.3432	0.0031983
trp-phe	313.58	8.2927	0.0051582
leu-phe	304.83	8.2519	0.0031983
val-met	241.09	7.9134	0.0031983
phe-ile	224.38	7.8098	0.0031983
phe-tyr	193.98	7.5997	0.0040058
leu-lys	150.83	7.2368	0.0062111
met-phe	143.6	7.1659	0.0062111
trp-ile isomer B2	141.69	7.1466	0.0031983
(2e)-3-(1h-indol-2-yl)-2-propenoic acid	137.13	7.0994	0.0031983
mevalonic acid	129.86	7.0208	0.0031983
N-formyl-methionine	118.22	6.8853	0.0062111
4-hydroxyphenyllactic acid	116.79	6.8678	0.0031983
leu-gly-leu isomer a	114.69	6.8416	0.0031983
phe-gly	114.11	6.8343	0.0031983
val-phe	108.13	6.7567	0.0031983
leu-ile isomer B	106.67	6.737	0.0031983
6,7-dihydroisoquinolin-8(5h)-one	101.52	6.6657	0.0031983
ornithine	101.19	6.6609	0.010411
ala-norleu isomer B	93.365	6.5448	0.0031983
phe-val	89.702	6.4871	0.0031983
ile-ala isomer B	88.176	6.4623	0.0031983
ile-gln	87.275	6.4475	0.0031983
leu-leu isomer d	87.044	6.4437	0.0031983
ala-norleu isomer a	85.665	6.4206	0.0031983
leu-ile	84.706	6.4044	0.0031983
leu-ala isomer a	83.776	6.3885	0.0031983
3,4-dihydroxyhydrocinnamic acid	79.052	6.3047	0.0058283
phe-thr	78.824	6.3006	0.0031983
ile-ile isomer c	78.476	6.2942	0.0031983
cis-pinonic acid	68.578	6.0997	0.0031983
2-(beta-glucopyranosyloxy)-3-phenyl-2-propenoic acid	67.731	6.0817	0.0031983
(2,5-dioxotetrahydrofuran-3-yl)acetic acid	65.604	6.0357	0.0031983
leu-gln	65.509	6.0336	0.0031983
galacturonic acid	64.139	6.0031	0.0031983
trp-ile isomer a	63.244	5.9828	0.0031983
trp-leu isomer a	62.344	5.9622	0.0031983
indole-3-lactic acid	60.102	5.9093	0.0062111
lactate	58.756	5.8767	0.0031983
sorbitol	55.549	5.7957	0.0031983
tyr-leu isomer B	50.497	5.6581	0.0031983
trp-val	48.613	5.6033	0.0031983
isomaltose	48.565	5.6019	0.0040058
val-trp	45.394	5.5044	0.0031983
val-leu isomer B	41.355	5.37	0.0031983
gentisic acid	40.406	5.3365	0.0031983
ala-phe	39.697	5.311	0.0031983
gly-leu2	39.299	5.2964	0.0031983
ile-gly isomer a	39.015	5.2859	0.0031983
thr-val-leu	38.473	5.2658	0.0031983
leu-gly	38.348	5.2611	0.0031983
tyr-phe	37.93	5.2453	0.0031983
ile-gly-ile	37.267	5.2198	0.0031983
pyroglutamic acid	36.367	5.1846	0.0031983
gamma-glu-ala	36.013	5.1705	0.0031983
pyroglu-val	35.539	5.1513	0.0031983
ile-gly-leu isomer c	34.634	5.1141	0.0031983
tyr-leu isomer a	32.875	5.0389	0.0031983
ile-gly	32.763	5.034	0.0031983
ile-gly-ile isomer d	31.034	4.9558	0.0031983
N6-succinyladenosine	30.64	4.9374	0.0031983
leu-gly-ile isomer B	30.573	4.9342	0.0031983
ala-trp	29.969	4.9054	0.0031983
glu-trp	29.826	4.8985	0.0031983
ile-trp	28.454	4.8306	0.0031983
pro-glu	27.635	4.7884	0.0031983
val-gly-val	25.344	4.6636	0.0031983
phe-asp	24.161	4.5946	0.0031983
4-acetamidobutyric acid	23.599	4.5607	0.0031983
leu-val	23.051	4.5267	0.0058283
pyroglu-pro	22.933	4.5194	0.0031983
N-gamma-glutamyl-leucine	22.491	4.4913	0.0031983
9-Oxo-11-(3-pentyl-2-oxiranyl)-10e-undecenoic acid	21.745	4.4426	0.0031983
diprotin B	21.472	4.4244	0.0031983
gly-phe	21.308	4.4133	0.0031983
uric acid	20.888	4.3846	0.0062111
ile-thr	19.842	4.3105	0.0031983
11-hydroxyundecanoic acid	19.801	4.3075	0.0031983
met-leu isomer B	19.271	4.2684	0.0031983
tyr-val	18.779	4.2311	0.0031983
methoxytyrosine	18.003	4.1702	0.0031983
asp-trp	17.822	4.1556	0.0031983
glu-ile	17.158	4.1008	0.0031983
leu-thr	16.665	4.0587	0.0031983
(1r,3r,4s,5s)-4-(((2e)-3-(3,4-dihydroxyphenyl)prop-2-enoyl)oxy)-1,3,5-trihydroxycyclohexanecarboxylic acid	16.042	4.0038	0.0031983
sinapic acid	15.782	3.9802	0.0061619
ser-tyr	15.561	3.9598	0.0031983
gly-trp	15.167	3.9229	0.0031983
sinapoylhexoside	14.956	3.9027	0.0062111
N-acetyl-leucine	14.81	3.8885	0.0031983
leu-glu	14.771	3.8847	0.0031983
gly-gly-phe	14.682	3.876	0.0031983
glu-phe	13.59	3.7645	0.0031983
3,5-dimethoxy-4-hydroxycinnamic acid	13.408	3.745	0.0061619
glu-met	13.283	3.7315	0.0031983
ile-glu	13.121	3.7138	0.0031983
ala-leu	12.978	3.698	0.0031983
dulcitol	12.971	3.6972	0.0040058
gly-tyr	12.463	3.6396	0.0031983
asp-tyr	12.228	3.6121	0.0031983
asn-leu	11.348	3.5044	0.017787
gly-gly-leu	11.284	3.4963	0.0031983
gly-pro	11.114	3.4743	0.0031983
ser-phe	11.016	3.4616	0.0031983
glu-tyr	10.943	3.452	0.0031983
cynarin	10.795	3.4323	0.0031983
asp-phe	10.715	3.4216	0.0031983
thr-tyr	10.506	3.3931	0.0031983
ile-leu isomer a	10.247	3.3572	0.0031983
N-acetyl-methionine	10.162	3.3451	0.0031983
2-hydroxyglutaric acid	10.13	3.3406	0.0031983
gly-leu1	9.8322	3.2975	0.0031983
glycyl-norleucine isomer B	9.8123	3.2946	0.0031983
ile-val	9.7907	3.2914	0.0031983
diallyl sulfide	9.5813	3.2602	0.0031983
val-val	9.5678	3.2582	0.0031983
val-asp	9.551	3.2557	0.0031983
thr-trp	9.4936	3.247	0.0031983
arg-leu	9.4883	3.2461	0.0031983
thr-phe	9.4523	3.2407	0.0031983
ile-val-lys	9.3077	3.2184	0.0031983
acetyl-threonine	9.281	3.2143	0.0031983
delta-nonalactone	8.9548	3.1627	0.0031983
ala-tyr	8.954	3.1625	0.0031983
glu-leu	8.3659	3.0645	0.0031983
his-phe	7.9222	2.9859	0.0031983
adipoyl-carnitine	7.5851	2.9232	0.0031983
val-leu isomer a	7.5348	2.9136	0.0031983
thr-pro	7.5172	2.9102	0.0031983
asn-phe	7.4774	2.9025	0.0031983
asp-ile	7.4344	2.8942	0.0031983
ser-trp	7.407	2.8889	0.0031983
succinic acid	7.3687	2.8814	0.0031983
ala-ile	7.3095	2.8698	0.0031983
thr-val	7.251	2.8582	0.0031983
aminoadipic acid	7.1721	2.8424	0.0031983
glu-val	6.9721	2.8016	0.0031983
leu-pro	6.9455	2.7961	0.0031983
ser-pro	6.8709	2.7805	0.0031983
tyr-pro	6.8525	2.7766	0.0031983
ile-pro	6.7388	2.7525	0.0031983
ile-asp	6.682	2.7403	0.0031983
N-fructosyl phenylalanine	6.5412	2.7095	0.0031983
ile-thr isomer B	6.2268	2.6385	0.0031983
thr-leu	6.1837	2.6285	0.0031983
gln-ile	6.1414	2.6186	0.0031983
gln-phe	6.0301	2.5922	0.0031983
asn-ile	6.0005	2.5851	0.0031983
2'-O-methyluridine	5.6009	2.4856	0.0031983
ile-ser	5.5976	2.4848	0.0031983
tyramine	5.4781	2.4537	0.0031983
phenylacetaldehyde	5.4435	2.4445	0.0031983
met-pro	5.4224	2.4389	0.0031983
ser-leu	5.3607	2.4224	0.0031983
N-acetyl-glutamic acid	5.3042	2.4071	0.0031983
ala-pro	5.3022	2.4066	0.0031983
gly-ile	5.2722	2.3984	0.0031983
N-(aminocarbonyl)-phenylalanine	5.165	2.3688	0.0031983
thr-ile isomer a	5.1535	2.3656	0.0031983
ser-ile	5.0727	2.3428	0.0031983
cis-vaccenic acid	5.0513	2.3366	0.0031983
glycyl-norleucine isomer a	4.8961	2.2916	0.0031983
his-leu	4.7855	2.2587	0.0031983
asn-val	4.701	2.233	0.0031983
hydroxyphenyllactic acid	4.6802	2.2266	0.0031983
asp-leu	4.6059	2.2035	0.0031983
tyrosine	4.4909	2.167	0.0031983
4-hydroxybutyric acid	4.4669	2.1593	0.0031983
trp-pro	4.4116	2.1413	0.0031983
tropic acid	4.249	2.0871	0.0031983
(9Z,12e)-15,16-dihydroxyoctadeca-9,12-dienoic acid	4.1512	2.0535	0.0058283
3-methylthiopropylamine	4.0909	2.0324	0.0031983
N-(4-methylpentanoyl)phenylalanine	4.0078	2.0028	0.0031983
ala-val	3.8993	1.9632	0.0058283
ser-val	3.8989	1.9631	0.0031983
3-coumaric acid	3.8191	1.9332	0.0031983
9,10-dihydrojasmonic acid	3.7827	1.9194	0.0031983
isoascorbic acid	3.7393	1.9028	0.02967
gln-leu	3.6801	1.8798	0.0031983
pseudouridine	3.4862	1.8017	0.0031983
gamma-glu-glu	3.455	1.7887	0.0031983
methionine	3.3087	1.7263	0.0031983
jasmonyl isoleucine	3.2928	1.7193	0.0031983
fumaric acid	3.2823	1.7147	0.02967
lysine	3.2364	1.6944	0.0031983
phe-ser	3.1221	1.6425	0.0031983
spermine	3.1043	1.6343	0.010411
undecanedioic acid	3.0599	1.6135	0.0031983
N-fructosyl isoleucine	2.9706	1.5707	0.0031983
lys-lys	2.853	1.5125	0.0031983
phenylethylamine	2.8167	1.494	0.017787
2'-O-methyladenosine	2.7802	1.4752	0.046266
3-hydroxy-3-methylglutarate	2.7627	1.4661	0.0031983
guanine	2.7365	1.4523	0.0031983
4-p-coumaroylquinic acid	2.7314	1.4496	0.02967
suberic acid	2.7044	1.4353	0.0031983
sulfanylsulfonyl-methane	2.6394	1.4002	0.02967
p-anisic acid	2.5302	1.3392	0.046266
pyridoxine	2.5073	1.3261	0.0058283
agmatine	2.4877	1.3148	0.02967
sebacic acid	2.4378	1.2856	0.0031983
isoleucine	2.404	1.2654	0.0031983
isocitric acid	2.3737	1.2471	0.0031983
valine	2.1418	1.0989	0.0031983
4-oxododecanedioic acid	2.1238	1.0867	0.010411
2-methylpyrrolidine	2.0213	1.0153	0.0031983
oxoglutaric acid	0.42915	-1.2204	0.0031983
(9Z)-5,8,11-trihydroxyoctadec-9-enoic acid	0.37275	-1.4237	0.0031983
(10e,15Z)-9,12,13-trihydroxyoctadeca-10,15-dienoic acid	0.36787	-1.4427	0.0031983
gluconic acid	0.29432	-1.7645	0.017787
1,6-anhydro-beta-glucose	0.13585	-2.8799	0.0031983
uracil	0.13274	-2.9133	0.0031983
turanose	0.11184	-3.1605	0.0031983
sucrose	0.095548	-3.3876	0.0031983
uridine	0.088769	-3.4938	0.0031983
fructose	0.087852	-3.5088	0.0031983
trehalose	0.071684	-3.8022	0.0031983
epigallocatechin	0.050339	-4.3122	0.0061619

## Sheet: D7 - LP8826R vs D0
List of LC-RP-HRMS/MS metabolites significantly changed in laboratory-scale cabbage ferments with LP8826R from day 7 compared to day 0 (D0) raw cabbage homogenates. Metabolites with p value < 0.05 and fold change (FC) greater than ± 2 are shown.
Metabolites	FC	log2(FC)	p.ajusted
8-(3-Octyl-2-oxiranyl)octanoic acid	2980.7	11.541	0.0060714
ile-tyr isomer B	1822.6	10.832	0.0050261
3-phenyllactic acid	1173.6	10.197	0.0031115
leu-tyr isomer a	1062.5	10.053	0.0060714
met-val	1059.7	10.049	0.0050261
leu-tyr	980.37	9.9372	0.0060714
phe-phe2	949.2	9.8906	0.0039002
mannitol	936.82	9.8716	0.0031115
phe-ala	815.4	9.6714	0.0050261
2-hydroxyisocaproic acid	812.52	9.6663	0.0031115
3,4-dihydroxyhydrocinnamic acid	789.33	9.6245	0.0057378
12,13-dihydroxy-9Z-octadecenoic acid	687.73	9.4257	0.0057378
val-tyr	629.64	9.2984	0.0060998
met-ile isomer a	609.19	9.2508	0.0039002
phe-phe1	608.45	9.249	0.0057378
4-hydroxyphenyllactic acid	459.4	8.8436	0.0031115
ile-met isomer B	450.31	8.8148	0.0060998
tyr-met	435.76	8.7674	0.0057378
phe-glu	411.63	8.6852	0.0060714
ile-arg	406	8.6653	0.0050261
mevalonic acid	400.61	8.6461	0.0031115
gentisic acid	395.22	8.6265	0.0031115
N-deoxyfructosylleucylisoleucine isomer B	308.16	8.2675	0.0060998
ile-met isomer a	296.22	8.2105	0.0060714
phe-met	289.13	8.1756	0.0060714
indole-3-lactic acid	242.98	7.9247	0.0060998
ile-phe	236.96	7.8885	0.0031115
leu-phe	228	7.8329	0.0031115
trp-phe	218.48	7.7714	0.0050261
phe-leu	216.62	7.759	0.0031115
phe-tyr	215.55	7.7519	0.0039002
val-met	173.03	7.4349	0.0031115
leu-lys	162.6	7.3452	0.0060998
2-(beta-glucopyranosyloxy)-3-phenyl-2-propenoic acid	155.97	7.2851	0.0031115
N-formyl-methionine	135.56	7.0828	0.0060998
(2e)-3-(1h-indol-2-yl)-2-propenoic acid	124.61	6.9613	0.0031115
phe-gly	123.97	6.9538	0.0031115
6,7-dihydroisoquinolin-8(5h)-one	123.43	6.9476	0.0031115
leu-gly-leu isomer a	117.27	6.8736	0.0031115
trp-ile isomer B2	115.79	6.8554	0.0031115
phe-ile	113.63	6.8282	0.0031115
ala-norleu isomer a	100.73	6.6544	0.0031115
ile-gln	100.2	6.6468	0.0031115
leu-ala isomer a	95.72	6.5807	0.0031115
cis-pinonic acid	89.866	6.4897	0.0031115
lactate	86.971	6.4425	0.0031115
(2,5-dioxotetrahydrofuran-3-yl)acetic acid	85.581	6.4192	0.0031115
phe-thr	77.804	6.2818	0.0031115
leu-gln	77.763	6.281	0.0031115
leu-trp	69.36	6.116	0.0031115
ala-norleu isomer B	68.554	6.0992	0.0031115
val-phe	68.415	6.0962	0.0031115
ile-ile isomer c	67.844	6.0841	0.0031115
phe-val	65.521	6.0339	0.0031115
ile-ala isomer B	63.79	5.9953	0.0031115
leu-leu isomer d	58.942	5.8812	0.0031115
sorbitol	58.781	5.8773	0.0031115
tyr-leu isomer B	56.184	5.8121	0.0031115
met-phe	55.687	5.7993	0.0060998
leu-ile	55.498	5.7944	0.0031115
ile-gly isomer a	55.361	5.7908	0.0031115
galacturonic acid	52.327	5.7095	0.0031115
val-trp	47.787	5.5786	0.0031115
trp-val	46.908	5.5518	0.0031115
ile-gly	46.149	5.5282	0.0031115
thr-val-leu	46.131	5.5277	0.0031115
isomaltose	45.946	5.5219	0.0039002
leu-ile isomer B	45.942	5.5217	0.0031115
gly-leu2	42.213	5.3996	0.0031115
trp-ile isomer a	41.971	5.3913	0.0031115
N6-succinyladenosine	41.952	5.3907	0.0031115
9-Oxo-11-(3-pentyl-2-oxiranyl)-10e-undecenoic acid	41.815	5.386	0.0031115
agmatine	40.504	5.34	0.0031115
ile-gly-ile isomer d	40.432	5.3374	0.0031115
leu-gly	40.331	5.3338	0.0031115
leu-gly-ile isomer B	39.924	5.3192	0.0031115
trp-leu isomer a	39.589	5.307	0.0031115
ile-gly-ile	36.814	5.2022	0.0031115
ile-gly-leu isomer c	35.69	5.1575	0.0031115
val-leu isomer B	35.222	5.1384	0.0031115
pyroglu-val	30.72	4.9411	0.0031115
uric acid	30.067	4.9101	0.0060998
ile-trp	29.946	4.9043	0.0031115
4-acetamidobutyric acid	29.194	4.8676	0.0031115
ala-trp	28.408	4.8282	0.0031115
diprotin B	28.401	4.8279	0.0031115
glu-trp	28.045	4.8097	0.0031115
val-gly-val	26.256	4.7146	0.0031115
11-hydroxyundecanoic acid	25.916	4.6958	0.0031115
(1r,3r,4s,5s)-4-(((2e)-3-(3,4-dihydroxyphenyl)prop-2-enoyl)oxy)-1,3,5-trihydroxycyclohexanecarboxylic acid	25.268	4.6592	0.0031115
gamma-glu-ala	25.065	4.6476	0.0031115
sinapoylhexoside	24.791	4.6318	0.0060998
tyr-leu isomer a	24.577	4.6193	0.0031115
tyr-phe	24.389	4.6082	0.0031115
pyroglutamic acid	24.013	4.5858	0.0031115
N-acetyl-leucine	23.183	4.535	0.0031115
phe-asp	22.904	4.5175	0.0031115
leu-val	22.701	4.5047	0.0031115
3,5-dimethoxy-4-hydroxycinnamic acid	22.31	4.4796	0.0060714
ile-thr	22.09	4.4653	0.0031115
pro-glu	21.523	4.4278	0.0057378
N-gamma-glutamyl-leucine	21.488	4.4255	0.0031115
vitamin C	20.296	4.3431	0.0060998
pyroglu-pro	20.27	4.3413	0.0031115
methoxytyrosine	19.629	4.2949	0.0031115
9(10)-epoxy-12Z-octadecenoic acid	19.529	4.2876	0.0031115
cynarin	18.618	4.2186	0.0031115
tyr-val	18.588	4.2163	0.0031115
leu-thr	18.352	4.1979	0.0031115
ala-phe	17.965	4.1671	0.0031115
ile-val	17.051	4.0918	0.0031115
leu-glu	16.83	4.073	0.0031115
(9Z,12e)-15,16-dihydroxyoctadeca-9,12-dienoic acid	16.805	4.0709	0.0031115
2-hydroxyglutaric acid	16.513	4.0455	0.0031115
gly-trp	16.171	4.0154	0.0031115
gly-gly-phe	16.115	4.0103	0.0031115
ornithine	15.926	3.9933	0.01716
ile-leu isomer a	15.901	3.9911	0.0031115
gly-phe	15.325	3.9378	0.0031115
asp-trp	15.159	3.9221	0.0031115
9,10-dihydroxy-12Z-octadecenoic acid	14.791	3.8867	0.0031115
ser-tyr	14.678	3.8756	0.0031115
dulcitol	14.304	3.8383	0.0039002
ile-val-lys	14.13	3.8207	0.0031115
val-val	14.061	3.8136	0.0031115
gly-tyr	13.23	3.7258	0.0031115
met-leu isomer B	13.052	3.7062	0.0031115
acetyl-threonine	13.009	3.7015	0.0031115
thr-tyr	12.84	3.6826	0.0031115
gly-pro	12.363	3.6279	0.0031115
ile-glu	11.617	3.5382	0.0031115
gly-gly-leu	11.557	3.5307	0.0031115
chlorogenic acid	11.521	3.5262	0.015134
thr-trp	11.516	3.5255	0.0031115
sinapic acid	11.485	3.5217	0.0060714
N-acetyl-methionine	11.481	3.5212	0.0031115
ala-leu	10.919	3.4487	0.0031115
asn-leu	10.912	3.4478	0.0031115
diallyl sulfide	10.782	3.4305	0.0031115
thr-pro	10.721	3.4223	0.0031115
glu-tyr	10.627	3.4097	0.0031115
leu-pro	10.23	3.3548	0.0031115
ile-pro	10.222	3.3536	0.0031115
adipoyl-carnitine	9.6053	3.2638	0.0031115
tyr-pro	9.3902	3.2312	0.0031115
gly-leu1	9.2965	3.2167	0.0031115
asp-tyr	9.132	3.1909	0.0031115
glycyl-norleucine isomer B	9.0538	3.1785	0.0031115
succinic acid	8.8064	3.1386	0.0031115
met-pro	8.6845	3.1184	0.0031115
ser-pro	8.6349	3.1102	0.0031115
gln-ile	8.5182	3.0905	0.0031115
N-acetyl-glutamic acid	8.1905	3.034	0.0031115
ala-tyr	8.004	3.0007	0.0031115
thr-phe	7.9924	2.9986	0.0031115
2'-O-methyluridine	7.9747	2.9954	0.0031115
val-leu isomer a	7.9103	2.9837	0.0031115
delta-nonalactone	7.4951	2.9059	0.0031115
ala-ile	7.2115	2.8503	0.0031115
N-fructosyl phenylalanine	7.1291	2.8337	0.0031115
glu-ile	7.0852	2.8248	0.01716
val-asp	7.0645	2.8206	0.0031115
aminoadipic acid	7.0348	2.8145	0.0031115
thr-ile isomer a	6.9936	2.806	0.0031115
ser-trp	6.9788	2.803	0.0031115
ile-thr isomer B	6.9588	2.7988	0.0031115
ser-leu	6.9552	2.7981	0.0031115
thr-leu	6.8236	2.7705	0.0031115
ala-pro	6.822	2.7702	0.0031115
arg-leu	6.7765	2.7605	0.0031115
ser-ile	6.6937	2.7428	0.0031115
thr-val	6.6035	2.7232	0.0031115
cis-vaccenic acid	6.5049	2.7015	0.0031115
his-phe	6.3904	2.6759	0.0031115
his-leu	6.1804	2.6277	0.0031115
trp-pro	6.0456	2.5959	0.0031115
gly-ile	5.8294	2.5433	0.0031115
9,10-dihydrojasmonic acid	5.7726	2.5292	0.0031115
isoascorbic acid	5.731	2.5188	0.01716
dodeca-2(e),4(e)-dienoic acid	5.4828	2.4549	0.0031115
glycyl-norleucine isomer a	5.4081	2.4351	0.0031115
ser-val	5.3353	2.4156	0.0031115
N-(aminocarbonyl)-phenylalanine	5.2812	2.4009	0.0031115
3-methylthiopropylamine	5.2454	2.3911	0.0031115
ser-phe	5.2115	2.3817	0.0031115
gln-phe	5.1922	2.3763	0.0031115
ile-ser	5.1037	2.3515	0.0031115
glu-val	5.0516	2.3367	0.0031115
3-coumaric acid	5.0458	2.3351	0.0031115
tropic acid	5.0106	2.325	0.0031115
gln-leu	4.9699	2.3132	0.0031115
ala-val	4.9289	2.3013	0.0031115
asn-val	4.9212	2.299	0.0031115
hydroxyphenyllactic acid	4.92	2.2987	0.0031115
tyramine	4.9041	2.294	0.0031115
phenylacetaldehyde	4.8492	2.2777	0.0031115
p-anisic acid	4.8142	2.2673	0.0031115
jasmonyl isoleucine	4.8061	2.2649	0.0031115
glu-leu	4.7991	2.2628	0.01716
ile-asp	4.7989	2.2627	0.0031115
fumaric acid	4.766	2.2528	0.01716
spermine	4.7647	2.2524	0.0031115
tyrosine	4.7315	2.2423	0.0031115
4-hydroxybutyric acid	4.6652	2.2219	0.0031115
asn-ile	4.6649	2.2218	0.0031115
undecanedioic acid	4.4424	2.1513	0.0031115
2'-O-methyladenosine	4.4187	2.1436	0.0031115
N-(4-methylpentanoyl)phenylalanine	4.4016	2.138	0.0031115
sebacic acid	4.317	2.11	0.0031115
quinoline	4.2069	2.0727	0.010192
4-p-coumaroylquinic acid	4.1466	2.0519	0.010192
pseudouridine	4.1388	2.0492	0.0031115
pyridoxine	4.0069	2.0025	0.0031115
asn-phe	3.6095	1.8518	0.01716
3-hydroxy-3-methylglutarate	3.5657	1.8342	0.0031115
3-hydroxypyridine	3.5466	1.8264	0.028978
phenylethylamine	3.5044	1.8092	0.0031115
suberic acid	3.4965	1.8059	0.0031115
methionine	3.48	1.7991	0.0031115
lys-lys	3.4028	1.7667	0.0031115
(9e,11Z)-8-hydroxyoctadeca-9,11-dienoic acid	3.2898	1.718	0.01716
4-oxododecanedioic acid	3.0631	1.615	0.0031115
lysine	3.0431	1.6055	0.0031115
N-fructosyl isoleucine	3.0032	1.5865	0.0031115
1-ethyl-4-piperidinylamine	2.8626	1.5173	0.0031115
guanine	2.8514	1.5117	0.0031115
isocitric acid	2.8452	1.5085	0.0031115
3-O-coumaroylquinic acid	2.8443	1.5081	0.028978
tryptophan	2.7982	1.4845	0.0031115
N-acetyltryptophan	2.7416	1.455	0.0031115
isoleucine	2.7358	1.452	0.0031115
spermidine	2.6338	1.3972	0.0031115
2-methylpyrrolidine	2.3485	1.2317	0.0031115
sulfanylsulfonyl-methane	2.3241	1.2167	0.045375
valine	2.3173	1.2124	0.0031115
pantothenic acid	2.3148	1.2109	0.0031115
gamma-aminobutyric acid	2.2487	1.1691	0.0031115
3-methyladipic acid	2.165	1.1144	0.0031115
beta-homomethionine	2.16	1.111	0.010192
dihydrophaseic acid	2.1594	1.1107	0.0057378
4-methyl-n-(1-pyrrolidinylthioxomethyl)benzamide	2.1284	1.0898	0.010192
sulforaphane	2.0376	1.0268	0.010192
4-(hexopyranosyloxy)-3-methoxybenzoic acid	0.3766	-1.4089	0.010192
gluconic acid	0.23601	-2.0831	0.0031115
citric acid	0.2329	-2.1022	0.0031115
3-[4-methoxy-2-[(2s,3r,4s,5s,6r)-3,4,5-trihydroxy-6-(hydroxymethyl)oxan-2-yl]oxyphenyl]prop-2-enoic acid	0.22324	-2.1633	0.01716
sucrose	0.1423	-2.813	0.0031115
1,6-anhydro-beta-glucose	0.10945	-3.1917	0.0031115
trehalose	0.10427	-3.2616	0.0031115
turanose	0.089372	-3.484	0.0031115
epigallocatechin	0.075125	-3.7346	0.0060714
fructose	0.075084	-3.7354	0.0031115
uracil	0.05294	-4.2395	0.0031115
uridine	0.040971	-4.6093	0.0031115

## Sheet: D14 - LP8826R vs D0
List of LC-RP-HRMS/MS metabolites significantly changed in laboratory-scale cabbage ferments with LP8826R from day 14 compared to day 0 (D0) raw cabbage homogenates. Metabolites with p value < 0.05 and fold change (FC) greater than ± 2 are shown.
Metabolites	FC	log2(FC)	p.ajusted
8-(3-Octyl-2-oxiranyl)octanoic acid	1844.3	10.849	0.0069599
3-phenyllactic acid	1026.4	10.003	0.0038987
mannitol	904.84	9.8215	0.0038987
12,13-dihydroxy-9Z-octadecenoic acid	820.54	9.6804	0.0065163
3,4-dihydroxyhydrocinnamic acid	684.01	9.4179	0.0065163
2-hydroxyisocaproic acid	597.02	9.2216	0.0038987
leu-tyr isomer a	542.33	9.083	0.0069599
4-hydroxyphenyllactic acid	504.66	8.9792	0.0038987
indole-3-lactic acid	437.53	8.7732	0.0070492
mevalonic acid	317.5	8.3106	0.0038987
val-tyr	308.01	8.2668	0.0070492
ile-arg	307.2	8.263	0.0062256
gentisic acid	291.7	8.1884	0.0038987
met-val	206.73	7.6916	0.0062256
ile-met isomer B	194.86	7.6063	0.0070492
ile-tyr isomer B	186.14	7.5402	0.0062256
N-formyl-methionine	156.96	7.2943	0.0070492
2-(beta-glucopyranosyloxy)-3-phenyl-2-propenoic acid	137.26	7.1008	0.0038987
leu-lys	130.28	7.0255	0.0070492
leu-tyr	110.14	6.7832	0.0069599
phe-ala	105.04	6.7148	0.0062256
tyr-met	100.93	6.6571	0.0065163
6,7-dihydroisoquinolin-8(5h)-one	98.73	6.6254	0.0038987
(2e)-3-(1h-indol-2-yl)-2-propenoic acid	95.496	6.5774	0.0038987
lactate	89.413	6.4824	0.0038987
phe-tyr	67.976	6.0869	0.0048582
cis-pinonic acid	67.369	6.074	0.0038987
phe-phe2	64.618	6.0139	0.0048582
galacturonic acid	61.922	5.9524	0.0038987
phe-gly	58.752	5.8766	0.0038987
sorbitol	55.492	5.7942	0.0038987
ala-norleu isomer a	53.513	5.7418	0.0038987
pyroglutamic acid	53.109	5.7309	0.0038987
leu-ala isomer a	50.966	5.6715	0.0038987
ile-gln	50.851	5.6682	0.0038987
ile-gly isomer a	45.979	5.5229	0.0038987
phe-phe1	44.475	5.4749	0.0065163
phe-glu	41.968	5.3912	0.0069599
met-ile isomer a	41.702	5.3821	0.0048582
agmatine	41.651	5.3803	0.0065163
leu-gln	38.26	5.2578	0.0038987
pro-glu	36.242	5.1796	0.0038987
pyroglu-pro	33.883	5.0825	0.0038987
(2,5-dioxotetrahydrofuran-3-yl)acetic acid	33.758	5.0772	0.0038987
isomaltose	32.852	5.0379	0.0048582
ile-gly	32.313	5.014	0.0038987
phe-leu	31.307	4.9684	0.0038987
ile-phe	30.48	4.9298	0.0038987
ile-met isomer a	30.395	4.9257	0.010943
leu-phe	29.87	4.9006	0.0038987
N6-succinyladenosine	29.248	4.8702	0.0038987
gamma-glu-ala	28.765	4.8462	0.0038987
pyroglu-val	27.414	4.7768	0.0038987
phe-thr	24.882	4.637	0.0038987
val-met	24.615	4.6215	0.0065163
uric acid	23.531	4.5565	0.0070492
4-acetamidobutyric acid	23.238	4.5384	0.0038987
N-acetyl-leucine	23.226	4.5377	0.0038987
9(10)-epoxy-12Z-octadecenoic acid	22.736	4.5069	0.0038987
tyr-leu isomer B	22.574	4.4966	0.0038987
diprotin B	21.171	4.404	0.0038987
N-gamma-glutamyl-leucine	18.757	4.2293	0.0038987
phe-val	17.021	4.0893	0.0038987
val-trp	15.74	3.9764	0.0038987
leu-trp	15.698	3.9726	0.0038987
trp-val	15.504	3.9546	0.0038987
sinapoylhexoside	15.251	3.9308	0.0070492
(1r,3r,4s,5s)-4-(((2e)-3-(3,4-dihydroxyphenyl)prop-2-enoyl)oxy)-1,3,5-trihydroxycyclohexanecarboxylic acid	15.194	3.9254	0.0065163
11-hydroxyundecanoic acid	14.972	3.9042	0.0038987
3,5-dimethoxy-4-hydroxycinnamic acid	14.892	3.8965	0.0069599
val-gly-val	14.673	3.8751	0.0038987
ile-val	14.63	3.8709	0.0038987
phe-met	13.851	3.7919	0.042467
9,10-dihydroxy-12Z-octadecenoic acid	12.993	3.6997	0.019783
acetyl-threonine	12.774	3.6751	0.0038987
phe-ile	12.733	3.6705	0.0038987
2-hydroxyglutaric acid	12.541	3.6486	0.0038987
gly-gly-phe	12.09	3.5958	0.0038987
val-phe	12.085	3.5952	0.0038987
gly-trp	12.077	3.5942	0.0038987
val-val	11.594	3.5353	0.0038987
dulcitol	11.463	3.5189	0.0048582
trp-ile isomer B2	11.345	3.5039	0.011609
ile-gly-ile isomer d	11.291	3.4971	0.0038987
leu-gly-ile isomer B	11.223	3.4884	0.0038987
gly-tyr	10.995	3.4588	0.0038987
thr-pro	10.941	3.4516	0.0038987
gly-pro	10.819	3.4355	0.0038987
cynarin	10.618	3.4085	0.011609
(9Z,12e)-15,16-dihydroxyoctadeca-9,12-dienoic acid	10.078	3.3331	0.0065163
N-acetyl-methionine	9.8823	3.3048	0.0038987
ile-pro	9.7406	3.284	0.0038987
thr-tyr	9.656	3.2714	0.0038987
tyr-val	9.5962	3.2625	0.0038987
adipoyl-carnitine	9.3158	3.2197	0.0038987
thr-val-leu	8.8981	3.1535	0.0038987
trp-phe	8.8777	3.1502	0.0062256
gly-gly-leu	8.8547	3.1464	0.0038987
diallyl sulfide	8.8176	3.1404	0.0038987
ile-gly-leu isomer c	8.8174	3.1404	0.0038987
leu-pro	8.816	3.1401	0.0038987
ala-trp	8.6189	3.1075	0.0038987
ser-pro	8.5833	3.1015	0.0038987
ile-gly-ile	8.4393	3.0771	0.0038987
9-Oxo-11-(3-pentyl-2-oxiranyl)-10e-undecenoic acid	8.4254	3.0747	0.032495
ile-val-lys	8.3658	3.0645	0.0038987
ile-ile isomer c	8.2845	3.0504	0.011609
val-leu isomer B	8.1298	3.0232	0.0065163
gly-leu2	8.1056	3.0189	0.0038987
ser-tyr	7.8313	2.9693	0.0038987
aminoadipic acid	7.8226	2.9676	0.0038987
met-pro	7.8156	2.9664	0.0038987
leu-gly	7.6616	2.9376	0.0038987
N-acetyl-glutamic acid	7.6026	2.9265	0.0038987
ile-thr	7.5478	2.9161	0.0038987
gly-leu1	7.4089	2.8893	0.0038987
tyr-pro	7.0943	2.8267	0.0038987
ile-trp	6.9192	2.7906	0.0038987
succinic acid	6.8211	2.77	0.0038987
glu-trp	6.705	2.7452	0.0038987
ala-pro	6.6956	2.7432	0.0038987
tyr-leu isomer a	6.6489	2.7331	0.0038987
gly-phe	6.6007	2.7226	0.0038987
thr-trp	6.5705	2.716	0.0038987
glycyl-norleucine isomer B	6.5672	2.7153	0.0038987
ala-norleu isomer B	6.3961	2.6772	0.0038987
ile-ala isomer B	6.3535	2.6676	0.0038987
met-leu isomer B	6.2425	2.6421	0.0038987
sinapic acid	5.6896	2.5083	0.025185
leu-val	5.6426	2.4964	0.0038987
methoxytyrosine	5.5474	2.4718	0.0038987
delta-nonalactone	5.4773	2.4535	0.0038987
leu-thr	5.4742	2.4526	0.0038987
2'-O-methyluridine	5.3809	2.4279	0.0038987
leu-glu	5.32	2.4114	0.0038987
his-leu	5.1461	2.3635	0.0038987
spermine	4.8833	2.2879	0.0065163
9,10-dihydrojasmonic acid	4.5585	2.1885	0.0038987
thr-ile isomer a	4.4879	2.166	0.0038987
arg-leu	4.4474	2.1529	0.0038987
3-methylthiopropylamine	4.2347	2.0822	0.0038987
tropic acid	4.2149	2.0755	0.0038987
hydroxyphenyllactic acid	4.1825	2.0644	0.0038987
phenylacetaldehyde	4.0368	2.0132	0.0038987
ile-glu	4.0276	2.0099	0.0065163
tyrosine	4.0136	2.0049	0.0038987
tyramine	3.9778	1.992	0.0038987
dodeca-2(e),4(e)-dienoic acid	3.957	1.9844	0.0038987
leu-ile isomer B	3.9356	1.9766	0.032495
thr-val	3.9222	1.9717	0.0038987
3-coumaric acid	3.9104	1.9673	0.0038987
trp-pro	3.8935	1.9611	0.0038987
glu-tyr	3.8845	1.9577	0.0038987
ala-tyr	3.7146	1.8932	0.0038987
ile-thr isomer B	3.6863	1.8822	0.0038987
N-(4-methylpentanoyl)phenylalanine	3.672	1.8766	0.0038987
p-anisic acid	3.6416	1.8646	0.0038987
jasmonyl isoleucine	3.6079	1.8512	0.0038987
2'-O-methyladenosine	3.5963	1.8465	0.0038987
pyridoxine	3.5266	1.8183	0.0038987
ser-ile	3.4802	1.7992	0.0038987
ser-leu	3.464	1.7924	0.0038987
methionine	3.4082	1.769	0.0038987
gln-ile	3.3547	1.7462	0.0038987
thr-leu	3.3489	1.7437	0.0065163
lys-lys	3.2272	1.6903	0.0038987
cis-vaccenic acid	3.2123	1.6836	0.0038987
asp-trp	3.1886	1.6729	0.019783
pseudouridine	3.1724	1.6656	0.0038987
ile-ser	3.0851	1.6253	0.0038987
phenylethylamine	3.0481	1.6079	0.0065163
lysine	3.0102	1.5898	0.0038987
asn-leu	2.9046	1.5384	0.032495
3-hydroxy-3-methylglutarate	2.8777	1.5249	0.0065163
undecanedioic acid	2.8121	1.4916	0.0038987
ser-val	2.8087	1.4899	0.0038987
sebacic acid	2.7974	1.4841	0.0038987
gly-ile	2.7832	1.4768	0.0038987
ala-val	2.714	1.4404	0.0038987
4-hydroxybutyric acid	2.7104	1.4385	0.0038987
4-p-coumaroylquinic acid	2.5996	1.3783	0.032495
his-phe	2.5701	1.3618	0.032495
thr-phe	2.5491	1.35	0.032495
1-ethyl-4-piperidinylamine	2.5354	1.3422	0.0038987
ser-trp	2.5025	1.3234	0.0065163
glycyl-norleucine isomer a	2.4456	1.2902	0.0065163
isoleucine	2.4406	1.2873	0.0038987
spermidine	2.3535	1.2348	0.0038987
guanine	2.269	1.182	0.0038987
suberic acid	2.2305	1.1574	0.0038987
isocitric acid	2.1765	1.122	0.0038987
N-acetyl-serine	2.0418	1.0298	0.0038987
valine	2.0307	1.022	0.0038987
2-methylpyrrolidine	2.0194	1.0139	0.0038987
gamma-glu-glu	0.49474	-1.0153	0.0065163
glu-ile	0.48659	-1.0392	0.032495
oxoglutaric acid	0.44648	-1.1633	0.011609
(9Z)-5,8,11-trihydroxyoctadec-9-enoic acid	0.38631	-1.3722	0.0065163
(10e,15Z)-9,12,13-trihydroxyoctadeca-10,15-dienoic acid	0.37154	-1.4284	0.0038987
phe-ser	0.34101	-1.5521	0.011609
1-palmitoyl-sn-glycero-3-phosphocholine	0.31719	-1.6566	0.011609
glu-leu	0.28178	-1.8274	0.019783
9s-hydroxy-10e,12Z,15Z-octadecatrienoic acid	0.21915	-2.19	0.011609
16-hydroxyhexadecanoic acid	0.21215	-2.2368	0.0038987
glu-phe	0.18087	-2.467	0.0038987
asp-leu	0.18022	-2.4721	0.0038987
trehalose	0.148	-2.7563	0.0038987
sucrose	0.14764	-2.7598	0.0038987
citric acid	0.13288	-2.9118	0.0038987
gluconic acid	0.10954	-3.1905	0.0038987
asp-phe	0.10285	-3.2814	0.0038987
3-[4-methoxy-2-[(2s,3r,4s,5s,6r)-3,4,5-trihydroxy-6-(hydroxymethyl)oxan-2-yl]oxyphenyl]prop-2-enoic acid	0.10015	-3.3198	0.019783
asp-ile	0.085318	-3.551	0.0038987
1,6-anhydro-beta-glucose	0.056459	-4.1466	0.0038987
glu-met	0.053644	-4.2204	0.0065163
turanose	0.052452	-4.2529	0.0038987
uridine	0.046085	-4.4396	0.0038987
4-(hexopyranosyloxy)-3-methoxybenzoic acid	0.043649	-4.5179	0.0038987
fructose	0.042078	-4.5708	0.0038987
epigallocatechin	0.038937	-4.6827	0.0069599
uracil	0.033715	-4.8904	0.0038987

## Sheet: Commercial vs D0
List of LC-RP-HRMS/MS metabolites significantly changed in commercial cabbage ferments compared to day 0 (D0) raw cabbage homogenates. Metabolites with p value < 0.05 and fold change (FC) greater than ± 2 are shown.
Metabolites	FC	log2(FC)	p.ajusted
12,13-dihydroxy-9Z-octadecenoic acid	1253.1	10.291	0.010305
3-phenyllactic acid	945.75	9.8853	0.0063025
8-(3-Octyl-2-oxiranyl)octanoic acid	924.62	9.8527	0.010757
3,4-dihydroxyhydrocinnamic acid	626.1	9.2903	0.010305
indole-3-lactic acid	597.8	9.2235	0.010757
mannitol	533.63	9.0597	0.0063025
leu-tyr isomer a	480.55	8.9085	0.010757
(2,5-dioxotetrahydrofuran-3-yl)acetic acid	428.96	8.7447	0.0063025
tyramine	382.17	8.5781	0.0063025
2-hydroxyisocaproic acid	374.4	8.5485	0.0063025
phenylacetaldehyde	345.54	8.4327	0.0063025
ile-tyr isomer B	284.07	8.1501	0.0098943
met-val	198.52	7.6331	0.0098943
ile-arg	184.92	7.5308	0.0098943
val-tyr	181.08	7.5005	0.010757
ile-met isomer B	175.8	7.4578	0.010757
4-hydroxyphenyllactic acid	159.39	7.3164	0.0063025
mevalonic acid	143.72	7.1671	0.0063025
leu-tyr	143.67	7.1666	0.010757
2-(beta-glucopyranosyloxy)-3-phenyl-2-propenoic acid	124.05	6.9548	0.0063025
phe-ala	122.41	6.9356	0.0098943
N-formyl-methionine	122.24	6.9336	0.010757
6,7-dihydroisoquinolin-8(5h)-one	103.66	6.6957	0.0063025
leu-lys	90.175	6.4947	0.010757
9,10-dihydroxy-12Z-octadecenoic acid	87.414	6.4498	0.0063025
lactate	79.172	6.3069	0.0063025
phe-phe2	76.741	6.2619	0.019708
ornithine	76.693	6.261	0.0063025
cis-vaccenic acid	67.964	6.0867	0.0063025
gentisic acid	67.022	6.0666	0.0063025
(9Z,12e)-15,16-dihydroxyoctadeca-9,12-dienoic acid	59.611	5.8975	0.0063025
met-ile isomer a	58.567	5.872	0.0077848
phe-phe1	52.37	5.7107	0.045378
phe-glu	51.33	5.6817	0.010757
phe-tyr	47.762	5.5778	0.0077848
phe-leu	46.846	5.5499	0.0063025
galacturonic acid	45.867	5.5194	0.0063025
cis-pinonic acid	44.24	5.4673	0.0063025
leu-ala isomer a	43.993	5.4592	0.0063025
ala-norleu isomer a	39.998	5.3218	0.0063025
ile-gln	36.321	5.1827	0.0063025
phe-gly	34.963	5.1278	0.0063025
sorbitol	33.693	5.0744	0.0063025
ile-gly isomer a	33.501	5.0661	0.0063025
9(10)-epoxy-12Z-octadecenoic acid	33.451	5.064	0.0063025
ile-gly	32.591	5.0264	0.0063025
ile-met isomer a	32.297	5.0133	0.037122
leu-gly-leu isomer a	30.622	4.9365	0.0063025
ile-phe	27.772	4.7956	0.0063025
pyroglutamic acid	26.851	4.7469	0.0063025
leu-phe	26.223	4.7127	0.0063025
phe-thr	24.614	4.6214	0.0063025
putrescine	23.573	4.5591	0.0063025
phe-ile	23.181	4.5349	0.0063025
leu-gln	22.605	4.4986	0.0063025
phe-val	21.418	4.4208	0.0063025
isomaltose	20.917	4.3866	0.0077848
thr-val-leu	20.726	4.3734	0.0063025
methoxytyrosine	20.369	4.3483	0.0063025
N6-succinyladenosine	20.043	4.325	0.0063025
(2e)-3-(1h-indol-2-yl)-2-propenoic acid	17.427	4.1232	0.0063025
diprotin B	15.656	3.9686	0.0063025
4-acetamidobutyric acid	14.705	3.8782	0.0063025
agmatine	13.71	3.7771	0.017857
ile-gly-ile	13.572	3.7625	0.010305
ile-ile isomer c	13.486	3.7534	0.010305
pyroglu-pro	13.455	3.7501	0.0063025
leu-gly-ile isomer B	13.141	3.716	0.017857
gamma-glu-ala	12.414	3.634	0.0063025
11-hydroxyundecanoic acid	12.414	3.6339	0.0063025
uric acid	12.394	3.6316	0.010757
ile-gly-ile isomer d	12.055	3.5916	0.010305
tyr-leu isomer B	12.001	3.585	0.0063025
ile-gly-leu isomer c	11.78	3.5583	0.0063025
2-hydroxyglutaric acid	10.847	3.4392	0.0063025
pyroglu-val	10.289	3.363	0.0063025
val-gly-val	9.6323	3.2679	0.010305
val-trp	9.5797	3.26	0.045378
dulcitol	8.8506	3.1458	0.0077848
ile-trp	8.7924	3.1363	0.029221
acetyl-threonine	8.719	3.1242	0.0063025
ile-val	8.4928	3.0862	0.010305
N-acetyl-leucine	8.0856	3.0153	0.0063025
N-gamma-glutamyl-leucine	6.8471	2.7755	0.0063025
ile-ala isomer B	6.6074	2.7241	0.010305
ile-val-lys	6.3093	2.6575	0.0063025
ile-thr	6.1908	2.6301	0.029221
leu-gly	6.1499	2.6206	0.045378
N-acetyl-methionine	6.0641	2.6003	0.0063025
3-methylthiopropylamine	6.041	2.5948	0.0063025
val-phe	6.028	2.5917	0.029221
ala-norleu isomer B	5.8541	2.5495	0.010305
gly-leu2	5.853	2.5492	0.029221
(1r,3r,4s,5s)-4-(((2e)-3-(3,4-dihydroxyphenyl)prop-2-enoyl)oxy)-1,3,5-trihydroxycyclohexanecarboxylic acid	5.2783	2.4001	0.0063025
val-val	5.2154	2.3828	0.045378
gly-tyr	4.9453	2.306	0.045378
gly-gly-leu	4.7328	2.2427	0.010305
N-acetyl-glutamic acid	4.5199	2.1763	0.0063025
gly-gly-phe	4.4832	2.1645	0.010305
spermine	4.4588	2.1567	0.0063025
sinapoylhexoside	4.4354	2.1491	0.026255
succinic acid	4.2937	2.1022	0.0063025
leu-leu isomer d	4.2539	2.0888	0.045378
ile-pro	3.915	1.969	0.0063025
thr-pro	3.889	1.9594	0.0063025
3-hydroxypyridine	3.8497	1.9448	0.017857
3,5-dimethoxy-4-hydroxycinnamic acid	3.7711	1.915	0.010757
phenylethylamine	3.6675	1.8748	0.0063025
ser-pro	3.1714	1.6651	0.010305
gly-pro	2.8717	1.5219	0.0063025
ala-pro	2.7124	1.4396	0.017857
undecanedioic acid	2.5975	1.3771	0.017857
sebacic acid	2.5935	1.3749	0.0063025
N-acetylputrescine	2.547	1.3488	0.045378
tropic acid	2.4714	1.3054	0.045378
pseudouridine	2.4492	1.2923	0.0063025
leu-pro	2.4462	1.2905	0.029221
suberic acid	2.4124	1.2705	0.045378
isoascorbic acid	2.2874	1.1937	0.045378
fumaric acid	2.0532	1.0379	0.045378
glutamic acid	2.0397	1.0283	0.0063025
4-hydroxybutyric acid	2.0098	1.007	0.045378
4-oxododecanedioic acid	0.45873	-1.1243	0.045378
4-(hexopyranosyloxy)-3-methoxybenzoic acid	0.42289	-1.2416	0.010305
gln-phe	0.39495	-1.3403	0.045378
ribonic acid gamma-lactone	0.37848	-1.4017	0.0063025
N-acetyl-glutamine	0.3218	-1.6358	0.0063025
N-methyl-asparagine	0.31361	-1.673	0.0063025
tyrosine	0.30698	-1.7038	0.0063025
N-alpha-acetyl-ornithine	0.30395	-1.7181	0.017857
hydroxyphenyllactic acid	0.29813	-1.746	0.0063025
ser-phe	0.2863	-1.8044	0.010305
glutamine	0.24547	-2.0264	0.0063025
theanine	0.24541	-2.0267	0.0063025
5-methoxy-2-nitrophenylamine	0.24253	-2.0438	0.0063025
cis-aconitic acid	0.23077	-2.1155	0.0063025
N-[3-(dimethylamino)propyl]dodecanamide	0.22257	-2.1677	0.045378
arginine	0.21856	-2.1939	0.0063025
gamma-glu-glu	0.19972	-2.3239	0.0063025
iberin	0.19288	-2.3742	0.0063025
glu-leu	0.18827	-2.4091	0.0063025
asp-ile	0.1856	-2.4297	0.0063025
asp-phe	0.17505	-2.5142	0.0063025
asn-phe	0.17043	-2.5527	0.0063025
sucrose	0.13082	-2.9344	0.0063025
5'-s-methyl-5'-thioadenosine	0.12295	-3.0238	0.0063025
16-hydroxyhexadecanoic acid	0.12233	-3.0311	0.0063025
9,10-dihydrojasmonic acid	0.11601	-3.1077	0.0063025
oxoglutaric acid	0.1101	-3.1831	0.0063025
aspartic acid	0.10746	-3.2182	0.0063025
asp-leu	0.10647	-3.2314	0.0063025
trehalose	0.1049	-3.2529	0.0063025
1,6-anhydro-beta-glucose	0.10372	-3.2693	0.0063025
glu-phe	0.083375	-3.5842	0.010757
3-formylindole	0.080278	-3.6389	0.0063025
uridine	0.079673	-3.6498	0.0063025
fructose	0.076855	-3.7017	0.0063025
(9Z)-5,8,11-trihydroxyoctadec-9-enoic acid	0.076058	-3.7168	0.0063025
citric acid	0.072294	-3.79	0.0063025
uracil	0.056432	-4.1473	0.0063025
gluconic acid	0.05219	-4.2601	0.0063025
turanose	0.049828	-4.3269	0.0063025
epigallocatechin	0.048983	-4.3516	0.010757
(10e,15Z)-9,12,13-trihydroxyoctadeca-10,15-dienoic acid	0.037773	-4.7265	0.0063025
2'-O-methyladenosine	0.034029	-4.8771	0.0063025
glu-met	0.033246	-4.9107	0.010305
